# Supplementary material for: Mitochondrial Genome Assembly and Comparative Analysis of Chionanthus Retusus (Oleaceae)
Source: Genes (Basel). 2024 Nov 27;15(12):1523. doi: 10.3390/genes15121523 (PMC11675231; doi:10.3390/genes15121523)
Supplement: Supplementary file 1 [file genes-15-01523-s001.zip]

Archive with 1 entries (1 files):
- genes-3321100-supplementary.pdf
